# Supplementary material for: Weaning Time Affects the Archaeal Community Structure and Functional Potential in Pigs
Source: Front Microbiol. 2022 Mar 21;13:845621. doi: 10.3389/fmicb.2022.845621 (PMC8979004; doi:10.3389/fmicb.2022.845621)
Supplement: Supplementary file 1 [file Table_1.xlsx]

## Sheet: Sheet1
Table S1 ANOSIM between different age group based on jaccard distance matrix
Age	day 7	day 14	day 21	day 28	day 35	day 70	day 140
day 7		0.230712	0.580052	0.630047	0.731038	0.731919	0.74454
day 14	0.001		0.369378	0.543723	0.693911	0.705558	0.696874
day 21	0.001	0.001		0.073385	0.280497	0.276574	0.35878
day 28	0.001	0.001	0.007		0.05812	0.067876	0.262136
day 35	0.001	0.001	0.001	0.022		0.054515	0.153947
day 70	0.001	0.001	0.001	0.008	0.005		0.139119
day 140	0.001	0.001	0.001	0.001	0.001	0.001
Table S2 ANOSIM between different age group based on bray-curtis distance matrix
Age	day 7	day 14	day 21	day 28	day 35	day 70	day 140
day 7		0.299136	0.735265	0.684189	0.74354	0.828379	0.854125
day 14	0.001		0.205009	0.353477	0.49124	0.769577	0.6717
day 21	0.001	0.001		0.143578	0.287422	0.713544	0.605504
day 28	0.001	0.001	0.005		0.038924	0.412667	0.311584
day 35	0.001	0.001	0.001	0.102		0.166404	0.182644
day 70	0.001	0.001	0.001	0.001	0.001		0.235384
day 140	0.001	0.001	0.001	0.001	0.001	0.001
Table S3 ANOSIM on Jaccard matrix of different weaning day at each days
	day 7	day 14	day 21	day 28	day 35	day 70	day 140
W14 vs W21	-0.052/0.723	-0.111/0.902	0.344/0.003	-0.020/0.555	-0.0129/0.584	0.069/0.067	-0.013/0.490
W14 vs W28	-0.094/0.885	-0.036/0.649	0.362/0.003	0.390/0.002	0.120/0.006	0.069/0.119	0.080/0.074
W21 vs W28	-0.140/0.967	-0.029/0.575	-0.125/0.898	0.235/0.003	0.039/0.130	-0.007/0.443	-0.062/0.693
Table S4 ANOSIM on braycurtis matrix of different weaning day at each days
	day 7	day 14	day 21	day 28	day 35	day 70	day 140
W14 VS w21	-0.069/0.720	0.054/0.238	-0.0851/0.835	0.181/0.044	-0.034/0.609	0.003/0.413	-0.034/0.584
W14 VS w28	-0.104/0.926	-0.074/0.790	0.044/0.239	0.336/0.002	0.276/0.009	-0.037/0.640	0.035/0.229
W21 VS w28	-0.095/0.888	-0.045/0.591	-0.071/0.672	0.064/0.190	0.101/0.132	0.049/0.228	0.056/0.241
